# Supplementary material for: Identification of a Gene Set Correlated With Immune Status in Ovarian Cancer by Transcriptome-Wide Data Mining
Source: Front Mol Biosci. 2021 Jul 30;8:670666. doi: 10.3389/fmolb.2021.670666 (PMC8363306; doi:10.3389/fmolb.2021.670666)
Supplement: Supplementary file 2 [file Table2.xls]

## Sheet: Sheet1
Table S2. The correlation coefficients of four genes with immune infiltration in OC.
Related gene	Immune infiltration level	Correlation(cor)	normalized P
CXCL13	Purity	-0.432	1.87×10-23
	B cell	-0.11	1.57×10-2
	CD8 + T cell	0.339	2.19×10-14
	CD4 + T cell	0.308	4.88×10-12
FCRLA	Purity	-0.074	1.02×10-1
	B cell	0.011	8.17×10-1
	CD8 + T cell	0.151	9.28×10-4
	CD4 + T cell	0.169	2.03×10-4
MS4A1	Purity	-0.24	8.52×10-8
	B cell	0.006	0.894
	CD8 + T cell	0.24	9.68×10-8
	CD4 + T cell	0.197	1.32×10-5
PLA2G2D	Purity	-0.121	7.58×10-3
	B cell	-0.019	6.78×10-1
	CD8 + T cell	0.189	3.16×10-5
	CD4 + T cell	0.155	6.71×10-4
