# Supplementary material for: Identification of a Gene Set Correlated With Immune Status in Ovarian Cancer by Transcriptome-Wide Data Mining
Source: Front Mol Biosci. 2021 Jul 30;8:670666. doi: 10.3389/fmolb.2021.670666 (PMC8363306; doi:10.3389/fmolb.2021.670666)
Supplement: Supplementary file 3 [file Table3.xls]

## Sheet: Sheet1
Table S3. The correlation coefficients of four genes with immune-related pathways in OC.
Related gene	Pathways	NES	normalized P
CXCL13	B cell receptor signaling pathway	-2.28	p<0.001
	Chemokine signaling pathway	2.67	p<0.001
	Cytokine-cytokine receptor interaction	-2.65	p<0.001
	Natural killer cell mediated cytotoxicity	-2.57	p<0.001
	T cell receptor signaling pathway	-2.51	p<0.001
	Primary immunodeficiency	-2.27	p<0.001
FCRLA	B cell receptor signaling pathway	2.5	p<0.001
	Chemokine signaling pathway	-2.28	p<0.001
	Cytokine-cytokine receptor interaction	2.55	p<0.001
	Natural killer cell mediated cytotoxicity	2.53	p<0.001
	T cell receptor signaling pathway	2.49	p<0.001
	Primary immunodeficiency	2.22	p<0.001
MS4A1	B cell receptor signaling pathway	2.45	p<0.001
	Chemokine signaling pathway	2.64	p<0.001
	Cytokine-cytokine receptor interaction	2.52	p<0.001
	Natural killer cell mediated cytotoxicity	2.54	p<0.001
	T cell receptor signaling pathway	2.51	p<0.001
	Autoimmune thyroid disease	2.33	p<0.001
PLA2G2D	B cell receptor signaling pathway	2.51	p<0.001
	Chemokine signaling pathway	2.29	p<0.001
	Cytokine-cytokine receptor interaction	2.67	p<0.001
	Natural killer cell mediated cytotoxicity	2.67	p<0.001
	T cell receptor signaling pathway	2.61	p<0.001
	Primary immunodeficiency	2.26	p<0.001
